# Supplementary material for: Volatile Organic Compounds as Early Detection Indicators of Wheat Infected by Sitophilus oryzae
Source: Foods. 2024 Oct 24;13(21):3390. doi: 10.3390/foods13213390 (PMC11545270; doi:10.3390/foods13213390)
Supplement: Supplementary file 1 [file foods-13-03390-s001.zip]

Archive with 1 entries (1 files):
- foods-3261157-supplementary.pdf
